# Supplementary material for: HERV Dysregulation in a Case of Myalgic Encephalomyelitis and Multiple Sclerosis Responsive to Rituximab
Source: Int J Mol Sci. 2025 May 20;26(10):4885. doi: 10.3390/ijms26104885 (PMC12111851; doi:10.3390/ijms26104885)
Supplement: Supplementary file 1 [file ijms-26-04885-s001.zip]

Archive with 1 entries (1 files):
- ijms-3503132-supplementary.xlsx
